# Supplementary material for: Online assessment of patients' views on hospital performances using Rasch model's KIDMAP diagram
Source: BMC Health Serv Res. 2009 Jul 31;9:135. doi: 10.1186/1472-6963-9-135 (PMC2727503; doi:10.1186/1472-6963-9-135)
Supplement: Additional file 1 — The control file of WINSTEPS software. The data provided represent the Rasch analysis of the 18 items fitting to the model's expectations. [file 1472-6963-9-135-S1.txt]

; http://www.winsteps.com/  control file
 &INST
  TITLE = 2003 picker questionnaire inpatients
 PERSON = hospital ; persons are ...
   ITEM = indicator ; items are ...
  ITEM1 = 5 ; column of response to first item in data record
     NI = 45  ; number of items
  NAME1 = 1 ; column of first character of person label
   NAMELEN = 4 ; length of person label
  XWIDE = 1 ; number of columns per item response
  CODES ="123456789"
 
  ;newscore=54321
 
 
 CONVERGE=L; use only Logits for convergence criterion
 LCONV=.005; converged when biggest change is too small to show on any report.
DISCRIM=YES 
NAMLMP=3
 ; GROUPS=0                  ; Each item is its own group = Partial Credit model
   models=R
              
           ;;  idelete=   2 5 9 11 12 13 14 16 17 18 19 20 21 22 23 24 25 26 27 28 30 32 34 38 39 40 41 42 44
                                                                    ;DIF
                 idelete= 1,3-4,6-8,10,15,29,31,33,35-37,43 45 28    14 20 13 32 26 16  40 25 22  21
               ; 13ÃD µLDIF
             ; idelete=1 15 3 7 16 26 35 26 36 33 37 6 14 31 29 28 20 8 25 13 22 4 32 10 11 41 9 40 44 39 42 27 24
                ; 13ÃD µLDIF ²Ä2ºc­±                             dif
              ;  idelete=  2 5 12 17 18 19 21 23 30 34 38 43 45   1 35 15 16 3 33 36 7 26 25 24  31 6 20 22 8 10 4 27  40 9 11 14 13 44 42 28

                ;;idelete=1 8 35 36 31 33 2  5  9  11  12  13  14  16  17  18  19  20  21  22  23  24  25  26  27  28  30  32  34  38  39  40  41  42   

     ; s: SMALL ACUTE  m:MEDIUM ACUTE  l:LARGE ACUTE  p:ACUTE SPECIALIST t: ACUTE TEACHING

 
&END
a01
a02
a03
a04
a05
a06
a07
a08
a09
a10
a11
a12
a13
a14
a15
a16
a17
a18
a19
a20
a21
a22
b23
b24
b25
b26
b27
b28
b29
b30
b31
b32
b33
b34
b35
c36
c37
c38
c39
c40
c41
d42
d43
d44
d45
 


ENDLABELS
sRCF555552435535555544555544443444453535244345554
sRFF444553524544453344444443343444445415342225444
sRC1532543533324444333444233323443444334141223334
sRJF343543534535554445554554543444445413453345554
sRN7342442425355553454555554543444453444354445554
sRJN442543535555545445555555433444453535343223554
sRA4553443424535554555555334443443455444353334554
sRLT353442425334554455555344423444445544453345444
sRJH442443424323442334444343333443444324131123444
sRCD455553535544555555554555444444454533354345554
sRLQ455453535545552555443344543443454435353343544
sRQQ544453525424344333343343323443434335143224434
sRNQ433442423333334334444333323444444335342323333
sRCX543341414334554343455334323443454445353333554
sRJD343442424535444444554343433444454535343233444
sRD8432331413324332333444342323444435435443333334
sRBZ554452515555555555555554423444453425342344554
sRPR352543435535554554555554543444454523452344554
sRNZ354452525235543455555554533444455523443325554
sRE9455552515544553453453543454444555525454355554
sRJC355553514545443555554455543444454433354345444
sRMP454552515344554443555543333444454425341123444
sRBT343443314435543444444353433444444525331223444
sRBD354553435345555444554444543444454423453445544
sRGR355352435534544454454344433443455535353344554
sRA3543443414224444444454353433444445544342343444
sRN1443542434425454555555454553444455513343345554
sRC3532342333523321333333332333443535345132123333
sRQX532431333423321333333432332443435334131113333
sRGZ541531523223321333333232322443434335231112333
sRFW531331332433441333333232422443433345131112333
sREM441533422445444444455343443444444525333335554
sRTK341432533324331334334343323444434435131123444
mRDD431431524234452334444533433443454423453345434
mRMC532441313324443444444443443444445444353344334
mRFS554553525535552455555354544444455525343245554
mRJR542341433333434344444343443444445435132123334
mRNA243542424255441444445453523444445425342345444
mRDE342443414234434554444334323443444422452344444
mRDU241433523423554554445354533444434435241223554
mRD7152443425535431444445454543444445513443335444
mRGQ354453414333333453443344423444453335343334434
mRGP443442424333544343443243443443453413332223444
mRC9431432512424333333334232323442445334131123333
mRPA532332313244442444444233323443445445253323433
mRQ8231432313433541345444544423444434423341225554
mRWW352443334555553555555454443444454535153334554
mRNL555453525555551444554454443444455513453345554
mRN5344553525434434445445343443443445424342234444
mRVW555553515555554555555554454445455534354445554
mRNS243441325424332545445344433444444524143334444
mRGN343443524434443444555344433444444433342335444
mRD3543541324435454445445244433443434435342243444
mRFR544553525433542333444343333444445425143235434
mRDZ242543415445454455545554543444453513443334554
mRA2442442433524443445334343533443444323341123444
mRD1442442533433333444444344443444445533343223444
mRK5444552534334551544554344433444455535253344434
mRA9353343414434554555554455544444454513343334554
mRAJ342543424534442444445444343443444423332123444
mRVY442542533535542435445343423444454433352333434
mRBN541531533345552444444333543444445345242435444
mRTP432442323224434444445453433444433424331123444
mRN3432333423333442444334243423442445435233224334
mRBA155553515534554555555555554444354512454445554
mRQW341331313224444334334232423443444434131123334
mRBK554552534345554343444544443444445425343345444
mRPL554352315334332444444434433444454545442344444
mRCB354452324434333555445454553444453423243345444
mRG3441231333333451334434442333443433435131123334
mRAX531533422213322333333332322343534334341123333
mRJ6531332332533332333333332322443435343331112323
mRNH531331322335322333333232322443435345131122323
mRAP531331432323331333333332322443435335231123333
mRG2431432323533431333333342443443444423232113334
mRJ2532441433233433433333332343444445344141123333
mRKE431432433334331433333433333443435333353333333
mRGC532331423223331334333332322443434323231123333
mRR1332541513444432343343443433443435325242223334
mRXL241431423424555444344444323444444324132223444
mRAE344551514534543443443443443444445324342325444
mRXH241331424334442455444444433444443432253344444
mRWY344552524445552555555553443444455422453345554
mRLN455552525545443554444554443444455325353335444
mRXP155553535555552555555555554444455513154445554
lRP5355553525544553554553454453444455514242345554
lRWH242343433424332334444343443443444435231133434
lRVV453343525334432554554434543444443423354443444
lRXR454553524534554433444353443444454425242224444
lRXC343343424323432445444343433444445435131124444
lRTE454552535345444454554454523444454515253333554
lRWA254452515345452555555554544444454524353445554
lRWF331433433124333434444343433443443423341123434
lRXF543343334325452444444443443444453334241223444
lRTX355552535545554455555554554445454524452134554
lRM1254453534433554445554344543444454423153344544
lRVJ133343315534453555445554533444445515343215554
lRJL144553425555443555555355544444455524254445554
lRTF554453524534544344344342333444445423331124334
lRW6553441534345553344454443344444435425243444444
lRK9154353334445332554555455534444453533254445554
lRHU154452525555554555545554543444453533353335554
lRHW455452515333434434444443333444434434242223444
lREF353343524235554555555445544444444524454444554
lRH8254453515335554555555455554444443515353335554
lRXK432543534335553443453444443444455425343344444
lRXW454553515334544544554343433443454413432123444
lRTR354552515455554555555554554445443525254145554
lRTG154453525545553555455355543444455513354445554
lRL4231533424344443444444443433444435435142324444
lRWD154453533545443555554355554443445522454445444
lRJE154452425455453555555555544444455523354445554
lRKB231432333545443555555554443444455435253445554
lRWG134552535533331535435344523443345323343325334
lRBL143543525544553555555355554444455513354435554
lRWP332342413443443444444334423444455333251323434
lRRF232432534334552445445554443444445513343223444
lRF4531332333213331333333332322344434333131112333
lRVL431432432324331334333352423443444324131123334
lRVR353343335334441444444554453444443423332123444
lRV8331332433554331444333332322443444335243223333
lRLU135553425555544545545555534445335515452325444
lRBV155553535555555555555555554544453515355445555
lREN155553515555554555555555555545453513355555555
lREP143543535555553555545555544445345513443314554
lRP6154553435555554555555555554444353535454555555
lRGM155553515555554555555555554444453512454555555
lRT3155553525355554555555555554544453533454455555
lRBB155552535555555545555555555444455412455445555
pRBQ155553535555553555555555555445453515354455555
pRPC155553535555554555555555554444353513454555555
pRPY155553535545554555555555555444453515555555555
pRET155551315554553455555554454445545525143245555
pRBF145353325555443555555555554444455512455555554
pRL1155353535555555555555555555445455513455555555
pRRJ155552435555444555544555554444455512354445554
pRAN155351435555552555545555543444445512354343444
pRGT442442323534443444444344443443434434142123444
pRW3152543425455442555555545553444454525354445554
pRXN244551514523435443444344443444445425343325334
pRR8242441534534452444444454553444444525143325554
pRCS255552425424554554554445453444443535143335554
pRTH354452424234442554555555553444444525343445554
pRFK532532514424442443434333433443445335143224444
pRQ6242541433544431554444444543444445435252333444
tRM3252341324544442445444453543444435425343224444
tRHQ232543323444554555555444554444453445354445554
tRM2252542434555553555555545544444453523453445554
tRHM253442414233333444445344533443434523143234444
tRTD155553425555554555555555554445453513455545554
tRA7242442425355333544544545544444443524153445554
tRRK244551435234332543443434433444434445153445434
tRWE443442423233432544443434333443445445242323334
tRNJ133442424324431433333433543443434425243424334
tRQM342543333524431444333543543443445534343223444
tRJ1253543435455433555445554554444444423143233554
tRQN132341335444431544334543443444445423242223434
tRJZ242341434544321554333433533443445444153333334
tRAL242441434523331434334333443443433323233223434
tRJ7133342425234431544333553543444434423353325444
tRJ5243342334124331543433443543444434325143323334
tRRV154452435454442554444555553444444513454455554
tRXQ242543524235442455555544423444444523353345544
tRR7355553425555552554454454553445455425454445554
tRR2355452515534444445554444443444454524431133554
tRCC555553535345454555555544443444454524442233554
tRWJ333443424533443445445444423444445415231213444
tRAS532431333543331444333332423443444344241243333
tRM4442542323535551445445354333444443524331223444
